# Supplementary material for: Infant mortality in Italy: large geographic and ethnic inequalities
Source: Ital J Pediatr. 2024 Jan 17;50:5. doi: 10.1186/s13052-023-01571-z (PMC10795306; doi:10.1186/s13052-023-01571-z)
Supplement: Supplementary file 1 — Additional file 1. [file 13052_2023_1571_MOESM1_ESM.xlsx]

## Sheet: Foglio1
Leading causes of death, number of deaths, and rates. Comparison between the four-year period 2016-2019 and 2020."
	2016-2019							2020
	Deaths			Rates			MRR	Deaths			Rates			MRR
Leading causes of death	italians	foreigners	total	italians	foreigners	total	Foreigners/italians	italians	foreigners	total	italians	foreigners	total	Foreigners/italians
Neonatal respiratory distress	79.4423	16.3077	95.75	0.208271	0.24553	0.213797	1.17889	108.927	18.0728	127	0.31564	0.302261	0.313664	0.957615
Congenital malformations of the circulatory system	96.8502	31.3998	128.25	0.253909	0.472757	0.286365	1.86192	82.4636	22.5364	105	0.238956	0.376913	0.259328	1.57734
Other perinatal conditions	111.474	28.2763	139.75	0.292247	0.425729	0.312043	1.45674	70.5857	28.4143	99	0.204537	0.47522	0.24451	2.3234
Other respiratory disorders originating in the perinatal period	80.5013	15.9987	96.5	0.211048	0.240878	0.215472	1.14134	57.9026	14.0974	72	0.167785	0.235775	0.177825	1.40522
Intrauterine hypoxia and birth asphyxia	64.4704	15.7796	80.25	0.16902	0.237578	0.179187	1.40562	58.9026	12.0974	71	0.170683	0.202325	0.175355	1.18539
Specific perinatal infections	53.4174	17.0826	70.5	0.140043	0.257197	0.157417	1.83656	54.4636	14.5364	69	0.15782	0.243116	0.170416	1.54047
Disorders related to gestational age and fetal growth	57.9044	14.5956	72.5	0.151806	0.219752	0.161883	1.44759	50.9026	17.0974	68	0.147501	0.285948	0.167946	1.93862
Neonate affected by maternal and pregnancy complications, labor, and delivery	57.9266	12.8234	70.75	0.151864	0.193069	0.157975	1.27133	45.7805	10.2195	56	0.132659	0.170917	0.138308	1.2884
Hemorrhagic and hematologic disorders of the fetus and newborn	68.5039	17.9961	86.5	0.179595	0.27095	0.193143	1.50867	33.3415	8.65846	42	0.0966141	0.14481	0.103731	1.49885
Congenital malformations and deformations of the musculoskeletal system, limbs, and integument	22.487	9.26297	31.75	0.0589535	0.139464	0.0708935	2.36565	28.561	8.43897	37	0.0827616	0.141139	0.0913824	1.70537
Other symptoms, signs, abnormal findings, and ill-defined causes	36.8063	8.44366	45.25	0.096494	0.127128	0.101037	1.31747	29.1221	5.87794	35	0.0843873	0.0983065	0.0864428	1.16494
Endocrine, nutritional, and metabolic diseases	14.4157	7.08429	21.5	0.0377932	0.106661	0.0480066	2.82224	20.1221	7.87794	28	0.0583079	0.131756	0.0691542	2.25966
Chromosomal abnormalities, not elsewhere classified	25.2026	8.54739	33.75	0.0660729	0.12869	0.0753592	1.9477	20.3415	3.65846	24	0.0589439	0.0611864	0.0592751	1.03804
Diseases of the nervous system and sensory organs	20.8405	5.40948	26.25	0.0546369	0.0814453	0.0586127	1.49066	15.7805	5.21949	21	0.0457274	0.0872941	0.0518657	1.90901
Congenital malformations of the genitourinary system	10.4128	5.83725	16.25	0.0272988	0.0878859	0.0362841	3.21941	11	9	20	0.0318748	0.150522	0.0493959	4.72228
Congenital malformations of the nervous system	18.3088	8.44121	26.75	0.0479996	0.127091	0.0597292	2.64776	13.7805	6.21949	20	0.0399319	0.104019	0.0493959	2.6049
Diseases of the circulatory system	26.1575	9.59247	35.75	0.0685764	0.144425	0.0798249	2.10604	13.561	3.43897	17	0.0392959	0.0575156	0.0419865	1.46365
Other congenital malformations and deformations	13.3239	5.42613	18.75	0.0349308	0.0816961	0.0418662	2.3388	12	2	14	0.0347725	0.0334493	0.0345771	0.961946
Tumors	9.21868	1.78132	11	0.0241683	0.0268197	0.0245615	1.1097	10.7805	2.21949	13	0.0312388	0.0371201	0.0321073	1.18827
External causes of injury and poisoning	7.92777	3.32223	11.25	0.020784	0.0500196	0.0251197	2.40664	8	4	12	0.0231817	0.0668986	0.0296375	2.88584
Sudden infant death syndrome	13.1379	3.36209	16.5	0.0344433	0.0506197	0.0368423	1.46966	9.56103	2.43897	12	0.0277051	0.0407909	0.0296375	1.47233
Diseases of blood and hematopoietic organs and certain disorders involving the immune mechanism	8.90974	4.09026	13	0.0233584	0.0615832	0.0290273	2.63645	9	2	11	0.0260794	0.0334493	0.0271677	1.28259
Congenital malformations of the digestive system	7.4468	1.8032	9.25	0.019523	0.0271491	0.020654	1.39062	7.34154	2.65846	10	0.0212737	0.0444618	0.0246979	2.08999
Diseases of the respiratory system	13.8076	4.94244	18.75	0.0361989	0.0744135	0.0418662	2.05569	6	4	10	0.0173863	0.0668986	0.0246979	3.84778
Congenital malformations of the respiratory system	11.4647	3.28532	14.75	0.0300566	0.049464	0.0329348	1.6457	7	2	9	0.020284	0.0334493	0.0222281	1.64905
Some infectious and parasitic diseases	14.9248	7.07518	22	0.0391279	0.106524	0.049123	2.72246	3	4	7	0.00869313	0.0668986	0.0172886	7.69557
Diseases of the digestive system	10.5357	2.21432	12.75	0.0276211	0.0333389	0.028469	1.20701	3.78051	2.21949	6	0.0109548	0.0371201	0.0148188	3.38847
Other diseases	1.44407	0.0559269	1.5	0.00378588	0.000842038	0.0033493	0.222415	1	0	1	0.00289771	0	0.00246979	0
Birth trauma	0.25	0.25	0.5	0.000655417	0.00376401	0.00111643	5.74293	0	0	0	0	0	0	0
