# Supplementary material for: Infant mortality in Italy: large geographic and ethnic inequalities
Source: Ital J Pediatr. 2024 Jan 17;50:5. doi: 10.1186/s13052-023-01571-z (PMC10795306; doi:10.1186/s13052-023-01571-z)
Supplement: Supplementary file 2 — Additional file 2. [file 13052_2023_1571_MOESM2_ESM.xlsx]

## Sheet: legend
Codes	disease
1	Neonatal respiratory distress
2	Intrauterine hypoxia and birth asphyxia
3	Disorders related to gestational age and fetal growth
4	Specific perinatal infections
5	Other perinatal conditions
6	Endocrine, nutritional, and metabolic diseases
7	Congenital malformations of the circulatory system
8	Other congenital malformations and deformations
9	Sudden infant death syndrome
10	Other symptoms, signs, abnormal findings, and ill-defined causes
11	External causes of injury and poisoning
12	Other diseases

## Sheet: Poisson model
Variable	ClassVal0	Codes	DF	Estimate	StdErr	WaldChiSq	ProbChiSq	_ESTTYPE_
Intercept		12	1	-8.08169	0.0655097	15219.2	0	MLE
Intercept		11	1	-10.3176	0.187086	3041.39	0	MLE
Intercept		10	1	-9.40383	0.129356	5284.93	0	MLE
Intercept		9	1	-10.3526	0.200658	2661.87	0	MLE
Intercept		8	1	-7.78178	0.0541915	20620.3	0	MLE
Intercept		7	1	-8.04523	0.0629452	16336.3	0	MLE
Intercept		6	1	-9.6212	0.134313	5131.21	0	MLE
Intercept		5	1	-7.04592	0.0388143	32952.8	0	MLE
Intercept		4	1	-8.5714	0.0804752	11344.3	0	MLE
Intercept		3	1	-8.56427	0.080838	11224.1	0	MLE
Intercept		2	1	-8.55125	0.0813003	11063.1	0	MLE
Intercept		1	1	-8.25611	0.0702949	13794.4	0	MLE
citizenship	foreigners vs italians	12	1	0.348834	0.0470362	55.0014	1.20446e-13	MLE
citizenship	foreigners vs italians	11	1	0.426914	0.153768	7.70811	0.00549733	MLE
citizenship	foreigners vs italians	10	1	0.30134	0.0931176	10.4725	0.00121165	MLE
citizenship	foreigners vs italians	9	1	0.141844	0.1473	0.927289	0.335568	MLE
citizenship	foreigners vs italians	8	1	0.412688	0.0428952	92.5606	6.52941e-22	MLE
citizenship	foreigners vs italians	7	1	0.367777	0.0493849	55.4601	9.53757e-14	MLE
citizenship	foreigners vs italians	6	1	0.53	0.10809	24.0423	9.42406e-07	MLE
citizenship	foreigners vs italians	5	1	0.215228	0.030309	50.4259	1.23748e-12	MLE
citizenship	foreigners vs italians	4	1	0.302655	0.0658435	21.1286	4.29474e-06	MLE
citizenship	foreigners vs italians	3	1	0.33051	0.0682012	23.4847	1.25909e-06	MLE
citizenship	foreigners vs italians	2	1	0.220161	0.0670542	10.7802	0.00102591	MLE
citizenship	foreigners vs italians	1	1	0.201315	0.062973	10.2198	0.00138942	MLE
region	Center vs North	12	1	-0.117381	0.0702403	2.79269	0.0946954	MLE
region	Center vs North	11	1	-0.0259755	0.235706	0.0121447	0.912248	MLE
region	Center vs North	10	1	-0.72124	0.179515	16.1421	5.87633e-05	MLE
region	Center vs North	9	1	0.00908639	0.199759	0.00206905	0.963719	MLE
region	Center vs North	8	1	-0.0698538	0.0642938	1.18043	0.277268	MLE
region	Center vs North	7	1	-0.212884	0.0755688	7.93597	0.00484616	MLE
region	Center vs North	6	1	-0.339573	0.191381	3.14825	0.0760087	MLE
region	Center vs North	5	1	-0.0542209	0.0404473	1.79703	0.180072	MLE
region	Center vs North	4	1	-0.103872	0.0955374	1.18209	0.276931	MLE
region	Center vs North	3	1	-0.0742258	0.0946866	0.614516	0.433093	MLE
region	Center vs North	2	1	-0.174994	0.0938335	3.47801	0.0621894	MLE
region	Center vs North	1	1	-0.247857	0.0884809	7.84702	0.00509046	MLE
region	South vs North	12	1	0.145386	0.0585043	6.1755	0.0129531	MLE
region	South vs North	11	1	-0.0558945	0.212293	0.0693211	0.792328	MLE
region	South vs North	10	1	0.914878	0.114511	63.8311	1.35556e-15	MLE
region	South vs North	9	1	-0.178959	0.181387	0.973406	0.323832	MLE
region	South vs North	8	1	0.126919	0.0548877	5.34695	0.0207585	MLE
region	South vs North	7	1	0.375794	0.0588582	40.7647	1.71707e-10	MLE
region	South vs North	6	1	0.301771	0.148251	4.14342	0.0417966	MLE
region	South vs North	5	1	0.214387	0.0333812	41.2468	1.34171e-10	MLE
region	South vs North	4	1	0.148674	0.0793861	3.50736	0.0610966	MLE
region	South vs North	3	1	0.505528	0.0749227	45.5265	1.50587e-11	MLE
region	South vs North	2	1	0.351799	0.0730652	23.1829	1.473e-06	MLE
region	South vs North	1	1	0.671418	0.0645348	108.243	2.37805e-25	MLE
year	2020 vs 2016-2019	12	1	-0.205999	0.0585028	12.3987	0.000429627	MLE
year	2021 vs 2016-2019	11	1	0.117382	0.163645	0.514513	0.473192	MLE
year	2022 vs 2016-2019	10	1	-0.100848	0.0947551	1.13274	0.287191	MLE
year	2023 vs 2016-2019	9	1	-0.192251	0.169845	1.28124	0.257668	MLE
year	2024 vs 2016-2019	8	1	-0.0188312	0.048212	0.152562	0.696099	MLE
year	2025 vs 2016-2019	7	1	-0.061546	0.0542408	1.2875	0.256509	MLE
year	2026 vs 2016-2019	6	1	0.142922	0.114033	1.57088	0.21008	MLE
year	2027 vs 2016-2019	5	1	-0.145081	0.0331601	19.1419	1.21349e-05	MLE
year	2028 vs 2016-2019	4	1	0.0226721	0.0684459	0.109721	0.740462	MLE
year	2029 vs 2016-2019	3	1	0.00864551	0.0682637	0.0160399	0.899218	MLE
year	2030 vs 2016-2019	2	1	-0.0208633	0.0664098	0.0986967	0.753399	MLE
year	2031 vs 2016-2019	1	1	0.186807	0.0515615	13.1261	0.000291209	MLE

## Sheet: Poisson model tests
Fitstatistics
Criterion	InterceptOnly	InterceptAndCovariates
AIC	106178	105571
SC	106329	106328
-2 Log L	106154	105451
Global tests
Test	ChiSq	DF	ProbChiSq
Rapp. verosim.	702.664	48	3.86256e-117
Score	745.792	48	6.53128e-126
Wald	712.498	48	3.88873e-119
Anova
Effect	DF	WaldChiSq	ProbChiSq
cittad1	12	361.161	6.18383e-70
regione	24	393.288	1.79006e-68
anno	12	50.8347	9.96166e-07
